# Supplementary material for: Family before work: task reversion in workers of the red imported fire ant, Solenopsis invicta in the presence of brood
Source: Sci Rep. 2023 Feb 10;13:2379. doi: 10.1038/s41598-023-29246-z (PMC9918486; doi:10.1038/s41598-023-29246-z)
Supplement: Supplementary file 1 — Supplementary Table S1. [file 41598_2023_29246_MOESM1_ESM.xlsx]

## Sheet: Sheet1
Supplementary
S1. Primers used for qRT-PCR analysis
Gene	Forward primer 5’-3’	Reverse primer 5’-3’	Product (bp)
Hex2	GGGTGTTACGGTCGAATCTG	TGAGCCTCCTTGTGACTGTG	108
Hymenoptaecin	TTCAAGCTACGCAACCTCTG	ACTGAGGGAGACAGTCCGTG	287
Qsifor	TTCGAACGCGATACAGGGAC	ACGCCAAGAGTCGCAATAGT	103
RPL18	TACACCGACCACCGATTTCA	GATCACGGCGACGCAATT	80
