# Supplementary material for: Family before work: task reversion in workers of the red imported fire ant, Solenopsis invicta in the presence of brood
Source: Sci Rep. 2023 Feb 10;13:2379. doi: 10.1038/s41598-023-29246-z (PMC9918486; doi:10.1038/s41598-023-29246-z)
Supplement: Supplementary file 2 — Supplementary Table S2. [file 41598_2023_29246_MOESM2_ESM.xlsx]

## Sheet: Sheet1
Supplementary
S2. Job Matrix of worker observations during reversion assays.
				Day 1								Day 2							Day 3
Rep	Worker	Brood Type	Worker Type	Day	Time Point 1	Time Point 2	Time Point 3	Time Point 4	Time Point 5	Day Job Matrix	Overall Job of Day	Time Point 1	Time Point 2	Time Point 3	Time Point 4	Time Point 5	Day Job Matrix	Overall Job of Day	Time Point 1	Time Point 2	Time Point 3	Time Point 4	Time Point 5	Day Job Matrix	Overall Job of Day
1	1	Eggs	Forager	1	N	N	N	N	N	5	N	N	N	N	N	N	5	N	N	N	N	N	N	5	N
1	2	Eggs	Forager	1	F	F	F	F	N	1	F	F	F	F	F	F	0	F	N	N	N	N	N	5	N
1	3	Eggs	Forager	1	N	N	N	N	N	5	N	N	N	N	N	N	5	N	N	N	N	N	N	5	N
1	4	Eggs	Forager	1	N	N	N	F	N	4	N	N	N	N	N	N	5	N	N	N	N	N	N	5	N
1	5	Eggs	Forager	1	F	F	F	F	F	0	F	F	F	F	F	F	0	F	N	N	N	N	N	5	N
1	6	Eggs	Forager	1	F	F	F	F	F	0	F	F	F	F	F	F	0	F	F	F	F	F	F	0	F
1	7	Eggs	Forager	1	N	N	N	N	N	5	N	N	N	N	N	N	5	N	N	N	N	N	N	5	N
1	8	Eggs	Forager	1	N	N	N	N	N	5	N	N	N	N	N	N	5	N	N	N	N	N	N	5	N
1	9	Eggs	Forager	1	N	N	N	N	N	5	N	N	N	N	N	N	5	N	N	N	N	N	N	5	N
1	10	Eggs	Forager	1	F	F	F	F	N	1	F	N	F	N	F	N	3	N	N	N	N	N	N	5	N
2	11	Eggs	Forager	1	N	F	N	N	N	4	N	N	N	N	N	N	5	N	F	N	N	N	N	4	N
2	12	Eggs	Forager	1	F	F	F	F	F	0	F	F	F	F	F	F	0	F	F	N	N	N	N	4	N
2	13	Eggs	Forager	1	N	F	N	F	F	2	F	F	N	N	N	N	4	N	F	N	N	N	N	4	N
2	14	Eggs	Forager	1	N	N	N	N	N	5	N	N	N	N	N	N	5	N	F	N	N	N	N	4	N
2	15	Eggs	Forager	1	N	N	N	N	N	5	N	N	N	N	N	N	5	N	N	N	N	N	N	5	N
2	16	Eggs	Forager	1	N	F	F	F	F	1	F	F	N	N	N	N	4	N	F	N	N	N	N	4	N
2	17	Eggs	Forager	1	F	F	F	F	F	0	F	F	F	F	F	F	0	F	F	N	N	N	N	4	N
2	18	Eggs	Forager	1	N	F	F	F	F	1	F	F	N	N	N	N	4	N	F	N	N	N	N	4	N
2	19	Eggs	Forager	1	N	F	F	F	F	1	F	F	N	F	N	N	3	N	F	N	N	N	N	4	N
2	20	Eggs	Forager	1	N	F	N	N	N	4	N	N	N	N	N	N	5	N	F	N	N	N	N	4	N
3	21	Eggs	Forager	1	N	N	N	N	N	5	N	N	N	N	N	N	5	N	N	N	N	N	N	5	N
3	22	Eggs	Forager	1	N	N	N	N	N	5	N	N	N	N	N	N	5	N	N	N	N	N	N	5	N
3	23	Eggs	Forager	1	F	F	F	F	F	0	F	F	F	F	F	F	0	F	F	F	F	F	F	0	F
3	24	Eggs	Forager	1	F	F	F	F	F	0	F	F	F	F	F	F	0	F	F	F	N	N	N	3	N
3	25	Eggs	Forager	1	F	F	N	N	N	3	N	N	N	N	F	N	4	N	N	N	F	F	F	2	F
3	26	Eggs	Forager	1	F	F	F	F	F	0	F	F	F	F	F	F	0	F	F	F	F	F	F	0	F
3	27	Eggs	Forager	1	F	F	F	F	F	0	F	F	F	F	F	F	0	F	F	N	N	N	N	4	N
3	28	Eggs	Forager	1	F	F	F	N	N	2	F	F	F	F	F	F	0	F	F	F	F	F	F	0	F
3	29	Eggs	Forager	1	F	F	F	F	F	0	F	F	F	F	F	F	0	F	F	N	N	N	N	4	N
3	30	Eggs	Forager	1	N	N	N	N	N	5	N	N	N	N	N	N	5	N	N	N	N	N	N	5	N
4	31	Eggs	Forager	1	N	N	N	N	N	5	N	N	N	N	N	N	5	N	N	N	N	N	N	5	N
4	32	Eggs	Forager	1	F	F	N	N	F	2	F	F	F	F	F	F	0	F	F	F	F	N	F	1	F
4	33	Eggs	Forager	1	F	F	F	F	F	0	F	F	F	F	F	F	0	F	F	F	F	F	F	0	F
4	34	Eggs	Forager	1	N	N	F	F	F	2	F	N	N	N	N	F	4	N	N	N	N	N	N	5	N
4	35	Eggs	Forager	1	F	F	F	F	F	0	F	F	F	F	F	F	0	F	F	F	F	F	F	0	F
4	36	Eggs	Forager	1	F	F	F	F	F	0	F	F	F	F	F	F	0	F	F	F	F	F	F	0	F
4	37	Eggs	Forager	1	N	N	N	N	N	5	N	N	N	N	N	N	5	N	N	N	N	N	N	5	N
4	38	Eggs	Forager	1	N	N	F	F	F	2	F	F	F	F	F	F	0	F	F	F	F	F	F	0	F
4	39	Eggs	Forager	1	F	F	F	F	F	0	F	F	F	F	F	F	0	F	F	F	N	N	N	3	N
4	40	Eggs	Forager	1	N	N	F	F	F	2	F	N	N	N	N	F	4	N	N	N	N	N	N	5	N
1	41	Eggs	Nurse	1	F	F	F	F	F	0	F	N	N	N	N	N	5	N	N	N	N	N	N	5	N
1	42	Eggs	Nurse	1	N	N	N	N	N	5	N	N	N	N	N	N	5	N	N	N	N	N	N	5	N
1	43	Eggs	Nurse	1	F	F	F	N	F	1	F	N	N	N	N	N	5	N	N	N	N	N	N	5	N
1	44	Eggs	Nurse	1	N	N	N	N	N	5	N	F	F	F	F	F	0	F	N	N	N	N	N	5	N
1	45	Eggs	Nurse	1	F	F	F	F	F	0	F	N	N	N	N	N	5	N	N	N	N	N	N	5	N
1	46	Eggs	Nurse	1	F	N	N	N	F	3	N	N	N	N	N	N	5	N	N	N	N	N	N	5	N
1	47	Eggs	Nurse	1	F	F	F	F	F	0	F	N	N	N	N	N	5	N	F	F	F	F	F	0	F
1	48	Eggs	Nurse	1	F	F	F	F	F	0	F	N	N	N	N	N	5	N	F	F	F	F	F	0	F
1	49	Eggs	Nurse	1	N	N	N	N	F	4	N	N	N	N	N	N	5	N	N	N	N	N	N	5	N
1	50	Eggs	Nurse	1	F	F	F	F	F	0	F	N	N	N	N	N	5	N	F	N	N	N	N	4	N
2	51	Eggs	Nurse	1	N	N	N	N	N	5	N	F	N	N	N	N	4	N	F	N	N	N	N	4	N
2	52	Eggs	Nurse	1	N	N	N	N	N	5	N	F	N	N	N	N	4	N	F	N	N	N	N	4	N
2	53	Eggs	Nurse	1	N	N	N	N	N	5	N	F	N	N	N	N	4	N	F	N	N	N	N	4	N
2	54	Eggs	Nurse	1	N	N	F	F	F	2	F	F	N	N	N	N	4	N	F	N	N	N	N	4	N
2	55	Eggs	Nurse	1	N	N	N	N	F	4	N	F	N	N	N	N	4	N	F	N	N	N	N	4	N
2	56	Eggs	Nurse	1	F	F	F	F	F	0	F	F	N	N	N	N	4	N	F	F	F	N	F	1	F
2	57	Eggs	Nurse	1	N	N	N	N	F	4	N	F	N	N	N	N	4	N	N	N	N	N	N	5	N
2	58	Eggs	Nurse	1	N	N	N	N	N	5	N	F	N	N	N	N	4	N	F	N	N	N	N	4	N
2	59	Eggs	Nurse	1	N	N	N	N	N	5	N	F	N	N	N	N	4	N	F	N	N	N	N	4	N
2	60	Eggs	Nurse	1	F	F	F	F	F	0	F	F	N	N	N	N	4	N	F	N	N	N	N	4	N
3	61	Eggs	Nurse	1	N	F	F	F	N	2	F	N	N	N	N	N	5	N	N	N	N	N	N	5	N
3	62	Eggs	Nurse	1	F	F	F	F	F	0	F	N	N	N	F	F	3	N	F	F	F	F	F	0	F
3	63	Eggs	Nurse	1	N	N	N	N	N	5	N	N	N	N	N	N	5	N	N	N	N	N	N	5	N
3	64	Eggs	Nurse	1	F	F	F	F	F	0	F	F	F	F	F	F	0	F	F	F	F	F	F	0	F
3	65	Eggs	Nurse	1	F	F	F	F	F	0	F	F	F	F	F	F	0	F	F	F	F	F	F	0	F
3	66	Eggs	Nurse	1	N	F	F	F	F	1	F	N	N	N	N	N	5	N	N	N	N	N	N	5	N
3	67	Eggs	Nurse	1	N	N	N	N	N	5	N	N	N	N	N	N	5	N	N	N	N	N	N	5	N
3	68	Eggs	Nurse	1	N	N	N	N	N	5	N	N	N	N	N	N	5	N	N	N	N	N	N	5	N
3	69	Eggs	Nurse	1	N	F	N	N	N	4	N	N	N	N	N	N	5	N	N	N	N	N	N	5	N
3	70	Eggs	Nurse	1	F	F	F	F	F	0	F	N	N	N	N	N	5	N	N	N	N	N	N	5	N
4	71	Eggs	Nurse	1	N	N	N	N	N	5	N	N	N	N	F	F	3	N	N	N	N	N	N	5	N
4	72	Eggs	Nurse	1	F	F	F	F	F	0	F	F	F	F	F	F	0	F	N	F	N	N	N	4	N
4	73	Eggs	Nurse	1	N	N	N	F	N	4	N	N	N	N	F	F	3	N	N	N	N	N	N	5	N
4	74	Eggs	Nurse	1	F	F	F	N	F	1	F	F	F	F	N	N	2	F	N	N	N	N	N	5	N
4	75	Eggs	Nurse	1	N	F	F	F	F	1	F	F	F	F	F	F	0	F	F	F	F	F	F	0	F
4	76	Eggs	Nurse	1	N	F	N	N	F	3	N	F	N	N	N	N	4	N	N	N	N	N	N	5	N
4	77	Eggs	Nurse	1	F	N	F	N	F	2	F	N	F	F	N	N	3	N	N	N	N	N	N	5	N
4	78	Eggs	Nurse	1	F	N	N	F	F	2	F	N	N	N	F	F	3	N	N	N	N	N	N	5	N
4	79	Eggs	Nurse	1	F	F	F	F	F	0	F	F	F	F	F	F	0	F	F	F	F	F	F	0	F
4	80	Eggs	Nurse	1	F	F	F	F	F	0	F	F	F	F	F	F	0	F	F	F	F	F	F	0	F
1	81	Pupae	Forager	1	F	F	F	F	F	0	F	F	F	F	F	N	1	F	F	F	F	F	F	0	F
1	82	Pupae	Forager	1	F	F	F	F	F	0	F	N	N	N	N	N	5	N	N	F	F	N	F	2	F
1	83	Pupae	Forager	1	N	N	N	N	N	5	N	N	N	N	N	N	5	N	N	N	N	N	N	5	N
1	84	Pupae	Forager	1	F	F	F	F	F	0	F	N	N	N	N	N	5	N	N	F	F	F	F	1	F
1	85	Pupae	Forager	1	F	F	F	F	F	0	F	F	F	F	F	F	0	F	F	F	F	F	F	0	F
1	86	Pupae	Forager	1	N	N	N	N	N	5	N	N	N	N	N	N	5	N	N	N	N	N	N	5	N
1	87	Pupae	Forager	1	F	F	F	F	F	0	F	F	F	F	F	F	0	F	F	F	F	F	F	0	F
1	88	Pupae	Forager	1	F	F	F	N	N	2	F	N	N	N	F	N	4	N	F	F	F	F	F	0	F
1	89	Pupae	Forager	1	F	F	F	F	F	0	F	F	F	F	F	F	0	F	F	F	F	F	F	0	F
1	90	Pupae	Forager	1	F	F	F	F	F	0	F	F	F	F	F	N	1	F	F	F	F	F	F	0	F
2	91	Pupae	Forager	1	N	N	N	N	N	5	N	F	F	N	N	N	3	N	N	N	N	F	N	4	N
2	92	Pupae	Forager	1	N	N	N	N	N	5	N	F	F	F	F	F	0	F	N	N	N	F	N	4	N
2	93	Pupae	Forager	1	N	N	N	N	N	5	N	F	F	F	F	F	0	F	F	N	N	F	N	3	N
2	94	Pupae	Forager	1	F	F	F	F	F	0	F	N	N	N	N	N	5	N	N	N	N	N	N	5	N
2	95	Pupae	Forager	1	N	N	N	N	N	5	N	F	F	F	F	F	0	F	N	N	N	F	N	4	N
2	96	Pupae	Forager	1	N	N	N	N	N	5	N	F	F	F	N	N	2	F	N	N	N	F	N	4	N
2	97	Pupae	Forager	1	N	N	N	N	N	5	N	F	F	F	F	F	0	F	F	F	F	F	F	0	F
2	98	Pupae	Forager	1	N	N	N	N	N	5	N	F	F	F	F	F	0	F	F	N	F	F	F	1	F
2	99	Pupae	Forager	1	N	N	N	N	N	5	N	F	F	F	F	F	0	F	F	F	F	F	F	0	F
2	100	Pupae	Forager	1	N	N	N	N	N	5	N	F	F	F	F	F	0	F	F	F	F	F	F	0	F
3	101	Pupae	Forager	1	F	F	F	F	F	0	F	N	N	N	N	N	5	N	F	F	F	F	F	0	F
3	102	Pupae	Forager	1	F	N	N	N	N	4	N	N	N	N	F	F	3	N	N	N	N	N	N	5	N
3	103	Pupae	Forager	1	F	F	F	F	F	0	F	F	F	F	F	F	0	F	F	F	F	F	F	0	F
3	104	Pupae	Forager	1	N	N	N	N	N	5	N	N	N	N	N	N	5	N	F	N	F	F	F	1	F
3	105	Pupae	Forager	1	F	F	F	F	F	0	F	F	F	N	F	F	1	F	F	F	F	F	F	0	F
3	106	Pupae	Forager	1	F	F	F	F	F	0	F	F	F	F	F	F	0	F	F	F	F	F	F	0	F
3	107	Pupae	Forager	1	N	N	N	N	N	5	N	N	N	N	N	N	5	N	N	N	N	N	N	5	N
3	108	Pupae	Forager	1	N	N	N	N	N	5	N	N	N	N	N	N	5	N	N	N	N	N	N	5	N
3	109	Pupae	Forager	1	N	N	N	N	N	5	N	N	N	N	N	N	5	N	F	F	F	F	F	0	F
3	110	Pupae	Forager	1	N	N	N	N	N	5	N	N	N	N	N	N	5	N	F	F	F	F	F	0	F
4	111	Pupae	Forager	1	F	F	F	F	F	0	F	F	F	F	F	F	0	F	F	F	F	F	F	0	F
4	112	Pupae	Forager	1	N	N	N	N	N	5	N	N	N	N	N	N	5	N	N	N	N	N	N	5	N
4	113	Pupae	Forager	1	F	F	F	F	F	0	F	F	F	F	F	F	0	F	F	F	F	F	F	0	F
4	114	Pupae	Forager	1	F	N	N	N	N	4	N	N	N	N	F	F	3	N	F	F	F	F	F	0	F
4	115	Pupae	Forager	1	F	F	F	F	F	0	F	F	F	F	F	F	0	F	F	F	F	F	F	0	F
4	116	Pupae	Forager	1	F	F	F	F	F	0	F	F	F	F	F	F	0	F	F	F	F	F	F	0	F
4	117	Pupae	Forager	1	N	N	N	N	N	5	N	N	N	N	N	N	5	N	F	F	F	F	F	0	F
4	118	Pupae	Forager	1	N	N	N	N	N	5	N	N	N	N	N	N	5	N	N	N	N	N	N	5	N
4	119	Pupae	Forager	1	F	F	F	F	F	0	F	F	F	F	F	F	0	F	F	F	F	F	F	0	F
4	120	Pupae	Forager	1	F	F	F	F	F	0	F	F	F	F	F	F	0	F	F	F	F	F	F	0	F
1	121	Pupae	Nurse	1	N	N	N	N	N	5	N	N	N	N	N	N	5	N	N	N	N	N	N	5	N
1	122	Pupae	Nurse	1	N	N	N	N	N	5	N	N	N	N	N	N	5	N	F	F	F	F	F	0	F
1	123	Pupae	Nurse	1	N	N	N	N	N	5	N	N	N	N	N	N	5	N	F	F	F	F	F	0	F
1	124	Pupae	Nurse	1	N	N	N	N	N	5	N	F	F	F	F	F	0	F	N	N	N	N	N	5	N
1	125	Pupae	Nurse	1	F	F	F	F	N	1	F	N	N	N	N	N	5	N	F	F	F	F	F	0	F
1	126	Pupae	Nurse	1	N	N	N	N	N	5	N	N	N	N	N	N	5	N	N	N	N	N	N	5	N
1	127	Pupae	Nurse	1	N	N	N	N	N	5	N	N	N	N	N	N	5	N	F	F	F	F	F	0	F
1	128	Pupae	Nurse	1	N	N	N	N	N	5	N	N	N	N	N	N	5	N	F	F	F	F	F	0	F
1	129	Pupae	Nurse	1	N	N	N	N	N	5	N	N	N	N	N	N	5	N	F	F	F	F	F	0	F
1	130	Pupae	Nurse	1	N	N	N	N	N	5	N	N	N	N	N	N	5	N	N	N	N	N	N	5	N
2	131	Pupae	Nurse	1	N	N	N	N	N	5	N	N	N	N	N	N	5	N	N	N	N	N	N	5	N
2	132	Pupae	Nurse	1	N	N	N	N	N	5	N	N	N	N	N	N	5	N	N	N	N	F	F	3	N
2	133	Pupae	Nurse	1	N	N	N	N	N	5	N	N	N	N	N	N	5	N	N	N	N	N	N	5	N
2	134	Pupae	Nurse	1	F	F	F	F	F	0	F	F	F	F	F	F	0	F	N	F	F	F	F	1	F
2	135	Pupae	Nurse	1	N	N	N	N	N	5	N	N	N	N	N	N	5	N	N	N	N	N	N	5	N
2	136	Pupae	Nurse	1	N	N	N	N	N	5	N	N	N	N	N	N	5	N	N	N	N	N	N	5	N
2	137	Pupae	Nurse	1	N	N	N	N	N	5	N	N	N	N	N	N	5	N	N	N	N	N	N	5	N
2	138	Pupae	Nurse	1	N	N	N	N	N	5	N	N	N	N	N	N	5	N	N	N	N	N	N	5	N
2	139	Pupae	Nurse	1	N	N	N	N	N	5	N	N	N	N	N	N	5	N	N	N	N	F	N	4	N
2	140	Pupae	Nurse	1	N	N	N	N	N	5	N	N	N	N	N	N	5	N	N	N	N	F	F	3	N
3	141	Pupae	Nurse	1	N	N	N	N	N	5	N	N	N	N	N	N	5	N	N	N	N	N	N	5	N
3	142	Pupae	Nurse	1	F	F	F	N	N	2	F	F	F	F	F	F	0	F	N	F	F	F	F	1	F
3	143	Pupae	Nurse	1	N	N	N	N	N	5	N	N	N	N	N	N	5	N	N	N	N	N	F	4	N
3	144	Pupae	Nurse	1	N	N	N	N	N	5	N	N	N	N	N	N	5	N	N	N	N	N	F	4	N
3	145	Pupae	Nurse	1	N	N	N	N	N	5	N	N	N	N	N	N	5	N	N	N	N	N	N	5	N
3	146	Pupae	Nurse	1	N	F	F	F	F	1	F	F	F	F	F	F	0	F	F	F	F	F	F	0	F
3	147	Pupae	Nurse	1	N	N	N	N	N	5	N	N	N	N	N	N	5	N	N	N	N	N	F	4	N
3	148	Pupae	Nurse	1	N	N	N	N	N	5	N	N	F	N	N	F	3	N	N	N	N	N	N	5	N
3	149	Pupae	Nurse	1	N	F	N	N	N	4	N	F	F	N	F	F	1	F	N	N	F	N	F	3	N
3	150	Pupae	Nurse	1	N	F	F	F	F	1	F	F	F	F	F	F	0	F	F	F	F	F	F	0	F
4	151	Pupae	Nurse	1	N	N	N	N	N	5	N	N	N	N	N	N	5	N	N	N	N	N	N	5	N
4	152	Pupae	Nurse	1	N	N	N	N	N	5	N	N	N	F	N	N	4	N	F	N	N	F	N	3	N
4	153	Pupae	Nurse	1	N	N	N	N	N	5	N	N	N	N	N	N	5	N	N	N	N	N	N	5	N
4	154	Pupae	Nurse	1	N	N	N	N	N	5	N	F	F	F	F	F	0	F	F	F	F	F	F	0	F
4	155	Pupae	Nurse	1	N	N	N	N	N	5	N	F	F	F	F	F	0	F	F	F	F	F	F	0	F
4	156	Pupae	Nurse	1	F	F	F	F	N	1	F	F	F	F	F	F	0	F	F	F	F	F	F	0	F
4	157	Pupae	Nurse	1	N	N	N	N	N	5	N	N	N	N	N	N	5	N	N	N	N	N	N	5	N
4	158	Pupae	Nurse	1	N	N	N	N	N	5	N	F	F	F	F	F	0	F	F	F	F	F	F	0	F
4	159	Pupae	Nurse	1	N	N	N	N	N	5	N	N	N	N	N	N	5	N	N	N	N	N	N	5	N
4	160	Pupae	Nurse	1	N	N	N	N	N	5	N	N	N	N	N	N	5	N	N	N	N	N	N	5	N
1	161	Larvae	Forager	1	N	N	N	N	N	5	N	N	N	N	N	N	5	N	N	N	N	N	N	5	N
1	162	Larvae	Forager	1	N	N	N	N	N	5	N	N	F	N	N	N	4	N	N	F	N	N	F	3	N
1	163	Larvae	Forager	1	N	N	N	N	N	5	N	N	N	N	N	N	5	N	N	N	N	N	N	5	N
1	164	Larvae	Forager	1	N	N	N	N	N	5	N	N	N	N	N	N	5	N	N	N	N	N	N	5	N
1	165	Larvae	Forager	1	F	F	F	F	F	0	F	N	N	N	N	N	5	N	N	N	N	N	N	5	N
1	166	Larvae	Forager	1	N	N	N	N	N	5	N	N	N	N	N	N	5	N	N	N	N	N	N	5	N
1	167	Larvae	Forager	1	N	N	N	N	N	5	N	N	N	N	N	N	5	N	N	N	N	N	N	5	N
1	168	Larvae	Forager	1	N	N	N	N	N	5	N	N	N	N	N	N	5	N	N	N	N	N	N	5	N
1	169	Larvae	Forager	1	F	N	F	N	N	3	N	N	N	N	N	N	5	N	N	N	N	N	N	5	N
1	170	Larvae	Forager	1	F	N	N	N	N	4	N	N	N	N	N	N	5	N	N	N	N	N	N	5	N
2	171	Larvae	Forager	1	N	N	N	N	N	5	N	N	N	N	N	N	5	N	N	N	N	N	N	5	N
2	172	Larvae	Forager	1	N	N	N	N	N	5	N	N	N	N	N	N	5	N	N	N	N	F	F	3	N
2	173	Larvae	Forager	1	N	N	N	N	F	4	N	N	N	N	N	N	5	N	N	N	N	N	N	5	N
2	174	Larvae	Forager	1	F	F	F	F	N	1	F	N	N	N	F	N	4	N	F	F	F	F	F	0	F
2	175	Larvae	Forager	1	F	F	F	F	F	0	F	N	N	N	N	N	5	N	N	N	N	N	F	4	N
2	176	Larvae	Forager	1	F	F	F	F	F	0	F	F	F	N	N	F	2	F	N	N	N	N	N	5	N
2	177	Larvae	Forager	1	F	F	F	F	F	0	F	N	N	N	N	N	5	N	N	N	N	N	N	5	N
2	178	Larvae	Forager	1	N	N	N	N	N	5	N	N	N	N	N	N	5	N	N	N	N	N	N	5	N
2	179	Larvae	Forager	1	F	F	F	F	F	0	F	N	N	N	N	N	5	N	N	N	N	N	N	5	N
2	180	Larvae	Forager	1	F	F	F	F	F	0	F	N	N	N	N	N	5	N	N	N	N	N	N	5	N
3	181	Larvae	Forager	1	N	N	N	N	N	5	N	N	N	N	N	N	5	N	N	N	N	N	N	5	N
3	182	Larvae	Forager	1	N	N	N	N	N	5	N	N	N	N	N	N	5	N	N	N	N	N	N	5	N
3	183	Larvae	Forager	1	F	F	F	F	F	0	F	N	N	N	N	N	5	N	N	N	N	N	N	5	N
3	184	Larvae	Forager	1	F	F	F	F	F	0	F	N	N	N	N	N	5	N	N	N	N	N	N	5	N
3	185	Larvae	Forager	1	N	N	N	N	N	5	N	N	N	N	N	N	5	N	N	N	N	N	N	5	N
3	186	Larvae	Forager	1	F	F	F	F	N	1	F	F	F	F	F	F	0	F	F	F	F	F	F	0	F
3	187	Larvae	Forager	1	F	F	F	F	F	0	F	F	F	F	F	F	0	F	N	N	N	N	N	5	N
3	188	Larvae	Forager	1	N	N	N	N	F	4	N	N	N	N	N	N	5	N	N	N	N	N	N	5	N
3	189	Larvae	Forager	1	F	F	F	F	F	0	F	F	F	F	F	F	0	F	N	N	N	N	N	5	N
3	190	Larvae	Forager	1	N	N	N	N	N	5	N	N	N	N	N	N	5	N	N	N	N	N	N	5	N
4	191	Larvae	Forager	1	N	N	N	N	N	5	N	N	N	N	N	N	5	N	N	N	N	N	N	5	N
4	192	Larvae	Forager	1	F	F	F	F	F	0	F	F	F	F	F	F	0	F	N	F	F	F	F	1	F
4	193	Larvae	Forager	1	F	F	F	F	F	0	F	F	F	F	F	F	0	F	F	F	F	F	F	0	F
4	194	Larvae	Forager	1	N	N	N	N	N	5	N	N	N	N	N	N	5	N	N	N	N	N	N	5	N
4	195	Larvae	Forager	1	F	F	F	F	F	0	F	N	N	N	F	F	3	N	N	N	N	F	N	4	N
4	196	Larvae	Forager	1	F	F	F	F	F	0	F	N	N	N	N	N	5	N	N	N	N	N	N	5	N
4	197	Larvae	Forager	1	N	F	F	F	F	1	F	N	N	N	N	N	5	N	N	N	N	N	N	5	N
4	198	Larvae	Forager	1	F	F	F	F	F	0	F	N	N	N	F	N	4	N	N	N	N	F	N	4	N
4	199	Larvae	Forager	1	F	F	F	F	F	0	F	F	F	F	F	F	0	F	F	F	F	F	F	0	F
4	200	Larvae	Forager	1	N	N	N	N	N	5	N	N	N	N	N	N	5	N	N	N	N	N	N	5	N
1	201	Larvae	Nurse	1	N	N	F	F	F	2	F	N	N	N	N	N	5	N	N	N	N	N	N	5	N
1	202	Larvae	Nurse	1	N	N	N	N	N	5	N	N	N	N	N	N	5	N	N	N	N	N	N	5	N
1	203	Larvae	Nurse	1	N	N	N	N	N	5	N	N	N	N	N	N	5	N	N	N	N	N	N	5	N
1	204	Larvae	Nurse	1	N	N	N	F	N	4	N	F	F	F	F	F	0	F	N	N	N	N	N	5	N
1	205	Larvae	Nurse	1	N	N	N	N	N	5	N	N	N	N	N	N	5	N	N	N	N	N	N	5	N
1	206	Larvae	Nurse	1	F	F	F	F	F	0	F	N	N	N	N	N	5	N	F	N	F	F	N	2	F
1	207	Larvae	Nurse	1	N	F	F	F	F	1	F	N	N	N	N	N	5	N	N	N	N	N	N	5	N
1	208	Larvae	Nurse	1	F	F	F	F	F	0	F	N	N	N	N	N	5	N	F	N	N	N	N	4	N
1	209	Larvae	Nurse	1	N	N	F	F	F	2	F	N	N	N	N	N	5	N	N	N	N	N	N	5	N
1	210	Larvae	Nurse	1	N	N	F	F	F	2	F	N	N	N	N	N	5	N	N	N	N	N	N	5	N
2	211	Larvae	Nurse	1	F	N	N	N	N	4	N	N	N	N	N	N	5	N	N	N	N	N	N	5	N
2	212	Larvae	Nurse	1	N	N	N	F	N	4	N	N	N	N	N	N	5	N	N	N	N	N	N	5	N
2	213	Larvae	Nurse	1	F	N	N	N	N	4	N	N	N	N	N	N	5	N	N	N	N	N	N	5	N
2	214	Larvae	Nurse	1	N	N	N	N	N	5	N	N	N	N	N	N	5	N	N	N	N	N	N	5	N
2	215	Larvae	Nurse	1	N	N	N	N	N	5	N	N	N	N	N	N	5	N	N	N	N	N	N	5	N
2	216	Larvae	Nurse	1	N	N	N	N	N	5	N	N	N	N	N	N	5	N	N	N	N	N	N	5	N
2	217	Larvae	Nurse	1	F	F	F	F	F	0	F	F	F	N	F	F	1	F	N	N	N	N	N	5	N
2	218	Larvae	Nurse	1	F	F	F	F	F	0	F	N	N	N	N	N	5	N	N	N	N	N	N	5	N
2	219	Larvae	Nurse	1	F	N	F	F	F	1	F	N	N	N	N	N	5	N	N	N	N	N	N	5	N
2	220	Larvae	Nurse	1	F	N	N	N	N	4	N	N	N	N	N	N	5	N	N	N	N	N	N	5	N
3	221	Larvae	Nurse	1	N	N	N	N	N	5	N	N	F	F	N	N	3	N	N	N	N	N	N	5	N
3	222	Larvae	Nurse	1	F	F	F	F	F	0	F	N	N	N	N	N	5	N	N	N	N	N	N	5	N
3	223	Larvae	Nurse	1	N	N	N	N	N	5	N	N	N	N	N	N	5	N	N	N	N	N	N	5	N
3	224	Larvae	Nurse	1	N	N	N	N	N	5	N	N	N	N	F	N	4	N	N	N	N	N	N	5	N
3	225	Larvae	Nurse	1	F	F	F	F	F	0	F	F	F	F	F	F	0	F	N	N	N	N	N	5	N
3	226	Larvae	Nurse	1	F	F	F	F	F	0	F	F	F	F	F	F	0	F	F	F	F	F	F	0	F
3	227	Larvae	Nurse	1	N	N	N	N	N	5	N	N	F	F	F	F	1	F	N	N	N	N	N	5	N
3	228	Larvae	Nurse	1	N	N	N	N	N	5	N	N	N	N	N	F	4	N	N	N	N	N	N	5	N
3	229	Larvae	Nurse	1	F	F	F	F	F	0	F	F	F	F	F	F	0	F	N	N	N	N	N	5	N
3	230	Larvae	Nurse	1	N	N	N	N	N	5	N	N	F	F	N	N	3	N	N	N	N	N	N	5	N
4	231	Larvae	Nurse	1	N	N	N	N	N	5	N	N	N	N	N	N	5	N	N	N	N	N	N	5	N
4	232	Larvae	Nurse	1	F	F	F	F	N	1	F	N	N	N	F	F	3	N	F	F	N	F	F	1	F
4	233	Larvae	Nurse	1	N	N	N	N	N	5	N	N	N	N	N	N	5	N	N	N	N	N	N	5	N
4	234	Larvae	Nurse	1	N	N	F	N	N	4	N	N	N	N	N	N	5	N	N	N	N	N	N	5	N
4	235	Larvae	Nurse	1	F	N	N	N	N	4	N	N	N	N	N	N	5	N	N	N	N	F	F	3	N
4	236	Larvae	Nurse	1	N	F	F	F	N	2	F	N	N	N	N	N	5	N	N	N	N	N	N	5	N
4	237	Larvae	Nurse	1	N	F	F	F	N	2	F	N	N	N	N	N	5	N	N	N	N	N	N	5	N
4	238	Larvae	Nurse	1	F	F	F	F	F	0	F	N	N	N	N	N	5	N	N	N	N	N	N	5	N
4	239	Larvae	Nurse	1	F	F	F	F	N	1	F	N	N	N	N	N	5	N	F	F	F	F	F	0	F
4	240	Larvae	Nurse	1	F	F	F	F	F	0	F	N	N	N	N	N	5	N	F	F	F	F	F	0	F
