# Supplementary material for: Family before work: task reversion in workers of the red imported fire ant, Solenopsis invicta in the presence of brood
Source: Sci Rep. 2023 Feb 10;13:2379. doi: 10.1038/s41598-023-29246-z (PMC9918486; doi:10.1038/s41598-023-29246-z)
Supplement: Supplementary file 3 — Supplementary Table S3. [file 41598_2023_29246_MOESM3_ESM.xlsx]

## Sheet: Sheet1
Table S3. General statistics from analyses of biological assays
A	Foraging Arena	Day 1	Day 2	Day 3		B	Foraging Arena	Time Point 2	Time Point 3	Time Point 4	Time Point 5
	Eggs	F = 1.5395, p = 0.3028	F = 2.477, p = 0.1539	F = 1.7826, p = 0.2509			Eggs		F = 9.3055, p = 0.0064	F = 9.1846, p = 0.0067	F = 8.3258, p = 0.009
	Larvae	F = 0.7689, p = 0.5827	F = 0.7274, p = 0.6046	F = 0.3262, p = 0.8511			Larvae	F = 13.7813, p = 0.0018	F = 11.025, p = 0.0038	F = 10.2362, p = 0.0048
	Pupae	F = 2.079, p = 0.2019	F = 0.4901, p = 0.7446	F = 1.4612, p = 0.3224			Pupae			F = 8.7044, p = 0.0079
	Nest	Day 1	Day 2	Day 3			Nest	Time Point 2	Time Point 3	Time Point 4	Time Point 5
	Eggs	F = 1.0759, p = 0.4449	F = 1.461, p = 0.3225	F = 3.214, p = 0.1097			Eggs	F = 7.1136, p = 0.014	F = 9.3055, p = 0.0064	F = 9.1846, p = 0.0064	F = 8.3258, p = 0.009
	Larvae	F = 0.7689, p = 0.5827	F = 0.7274, p = 0.6046	F = 0.3263, p = 0.8511			Larvae	F = 13.7812, p = 0.0018	F = 11.025, p = 0.0038	F = 10.2362, p = 0.0048
	Pupae	F = 2.079, p = 0.2019	F = 0.9263, p = 0.5069	F = 1.2743, p = 0.3758			Pupae			F = 8.7044, p = 0.0079
C	Day 3	Foraging Arena	Nest
	Eggs	F = 6.95, p = 0.014	F = 9.02, p = 0.007
	Larvae	F = 6.49, p = 0.018	F = 6.49, p = 0.018
	Pupae	F = 3.45, p = 0.078	F = 3.09, p = 0.095
